# Supplementary material for: Hyperthermia in Combination with Emerging Targeted and Immunotherapies as a New Approach in Cancer Treatment
Source: Cancers (Basel). 2024 Jan 24;16(3):505. doi: 10.3390/cancers16030505 (PMC10854776; doi:10.3390/cancers16030505)
Supplement: Supplementary file 1 [file cancers-16-00505-s001.zip]

Archive with 1 entries (1 files):
- cancers-2774995-supplementary.xlsx
