# Supplementary material for: Hyperthermia in Combination with Emerging Targeted and Immunotherapies as a New Approach in Cancer Treatment
Source: Cancers (Basel). 2024 Jan 24;16(3):505. doi: 10.3390/cancers16030505 (PMC10854776; doi:10.3390/cancers16030505)
Supplement: Supplementary file 1 [file cancers-16-00505-s001.zip › cancers-2774995-supplementary.xlsx]

## Sheet: Table S1
Company	Phase	Name	Compound	Cancer type	Type	Target
Ipsen	III	Onivyde®	Irinotecan liposome injection	1L Pancreatic cancer	TT	●	● = Unknown
Ipsen	III	Cabometyx® + Tecentriq®	Cabozantinib + Atezolizumab	HCC	TT	VEGFR1/AXL/MET/PDL1	1L = First line therapy
Ipsen	I	Cabometyx® + Tecentriq®	Cabozantinib + Atezolizumab	Solid tumors	TT	VEGFR1/AXL/MET/PDL1	2L = Second line therapy
Servier	III	Lonsurf® (TAS-102 or S 95005)	Trifluridine and tipiracil	3L CRC	Other	●	3L = Third line therapy
Servier	III	Anti EGFR (Sym004) + Lonsurf®	Futuximab/modotuximab + Trifluridine and tipiracil	3L CRC	TT + CT	EGFR	CT = Chemotherapy
Servier	I	Anti CD73	CD73	Solid tumors	IT	CD73	CRC = Colorectal cancer
Servier	I	MAT2A combo (AG-270)	MAT2A	Solid tumors	IT	MAT2A	HCC = Hepatocellular carcinoma
Servier	I	NKG2A	NKG2A	Solid tumors	IT	NKG2A	HNSCC = Head and Neck squamous cell carcinoma
Servier	I	PDLx41 BB	PDLx41 BB	Solid tumors	IT	PDL1/4 1BB	NSCLC = Non-small cell lung cancer
Servier	I	Anti PD1x + Anti TIM3	Anti PD1x + Anti TIM3	Solid tumors	IT	PD1/TIM3	Other = (e.g. chemotherapy, cell therapy, radiopharmaceuticals, ...)
Servier	I	Anti LAG 3	Ieramilimab (Novartis)	Solid tumors	IT	LAG3	RCC = Renal cell carcinoma
Bayer	II	Regorafenib (combi Nivolumab)	Stivarga®, BAY73-4506 with Opdivo	Solid tumors	TT	VEGFR2/TIE2/PD1	SCLC = Small cell lung cancer
Bayer	II	Regorafenib (combi Pembrolizumab)	Stivarga® + KEYTRUDA® (MK-3475, lambrolizumab)	HCC	TT + IT	VEGFR2/TIE2/PD1
Bayer	I	Elimusertib (ATR Inhibitor)	BAY 1895345	Solid tumors (recurrent or metastasis)	TT	ATR
Bayer	I	Regorafenib	Stivarga® (BAY 73-4506)	●	TT	VEGFR2/TIE2
Bayer	I	SLFN12 Complex-Inducer	Schaflan 12 protein (BAY2666605)	Metastatic melanoma or solid tumors	TT	SLFN12
Bayer	I	mEGFR Inhibitor	BAY2927088	Advanced NSCLC	TT	mEGFR
Bayer	I	227Th-Pelgifatamab Corixetan (PSMA-Targeted Thorium Conjugate)	BAY 2315497	Metastatic Castration Resistant Prostate Cancer	Other	PSMA
Bayer	I	HER2-TTC (HER2-Targeted Thorium Conjugate)	BAY2701439	Cancer with HER2 expression	Other	HER2
Bayer	I	Bapotulimab (ILDR2 fb Antibody)	BAY1905254 (+ pembrolizumab) anti ILDR2 inhibitor	Advances solid tumors, HNSCC	IT	ILDR2
Bayer	I	AhR Inhibitor	BAY2416964	Advanced solid tumors	IT	AhR
BMS	III	Opdivo (nivolumab)	MDX1106, BMS-936558 and ONO-4538	HNSCC	IT	PD1
BMS	III	Opdivo (nivolumab)	MDX1106, BMS-936558 and ONO-4539	Esophageal/Gastrophageal	IT	PD1
BMS	III	Opdivo (nivolumab)	MDX1106, BMS-936558 and ONO-4540	HCC	IT	PD1
BMS	III	Opdivo (nivolumab)	MDX1106, BMS-936558 and ONO-4541	Bladder cancer	IT	PD1
BMS	III	Opdivo (nivolumab)	MDX1106, BMS-936558 and ONO-4542	Gastric cancer	IT	PD1
BMS	III	Opdivo (nivolumab)	MDX1106, BMS-936558 and ONO-4543	Melanoma	IT	PD1
BMS	III	Opdivo (nivolumab) + Ipilimumab (Yervoy)	BMS-734016, MDX-010, MDX-101	Esophageal/Gastrophageal	IT	PD1/CTLA4
BMS	III	Opdivo (nivolumab) + Ipilimumab (Yervoy)	BMS-734016, MDX-010, MDX-101	Bladder cancer	IT	PD1/CTLA4
BMS	III	Opdivo (nivolumab) + Ipilimumab (Yervoy)	BMS-734016, MDX-010, MDX-101	Gastric cancer	IT	PD1/CTLA4
BMS	III	Opdivo (nivolumab) + Ipilimumab (Yervoy)	BMS-734016, MDX-010, MDX-101	Melanoma	IT	PD1/CTLA4
BMS	III	Opdivo (nivolumab) + Ipilimumab (Yervoy)	BMS-734016, MDX-010, MDX-101	CRC	IT	PD1/CTLA4
BMS	III	Opdivo (nivolumab) + Ipilimumab (Yervoy)	BMS-734016, MDX-010, MDX-101	Solid tumors	IT	PD1/CTLA4
BMS	III	OpdualagTM	Nivolumab + relatlimab	CRC	IT	PD1/LAG3
BMS	III	OpdualagTM	Nivolumab (BMS-936558) + relatlimab (BMS-986016)	Adjuvant melanoma	IT	PD1/LAG3
BMS	III	OpdualagTM	Nivolumab (BMS-936558) + relatlimab (BMS-986016)	Adjuvant melanoma	IT	PD1/LAG3
BMS	III	Subcutaneous nivolumab + rHuPH20	BMS-936558, BMS-986298	Adjuvant melanoma	IT	PD1
BMS	II	Opdivo (nivolumab) + Ipilimumab (Yervoy)	BMS-734016, MDX-010, MDX-101	Solid tumors	IT	PD1/CTLA4
BMS	II	Opdivo (nivolumab)	MDX1106, BMS-936558 and ONO-4538	Solid tumors	IT	PD1
BMS	II	Anti-CTLA-4-NF mAb	BMS986218	Advanced solid tumors	IT	CTLA4
BMS	II	Probody Anti-CTLA-4-NF mAb	BMS-986249	Solid tumors	IT	CTLA4
BMS	II	BET inhibitor	BMS-986158, CC-90010	Advanced tumors	TT	BET
BMS	II	Anti-Fucosyl GM1	BMS-986012	SCLC	IT	fucosyl-GM1
BMS	II	OpdualagTM	Nivolumab (BMS-936558) + relatlimab (BMS-986016)	Solid tumors	IT	PD1/LAG3
BMS	II	Farletuzumab-ecteribulin (Eisai)	MORAb-202	Solid tumors	IT	MORab-202
BMS	II	Anti TIGIT	BMS-986207	Solid tumors	IT	TIGIT
BMS	I	OpdualagTM	Nivolumab + relatlimab	Solid tumors	IT	PD1/LAG3
BMS	I	LSD1 Inhibitor	TCP, ORY-1001, GSK-2879552, CC-90011	Solid tumors	Other	LSD1
BMS	I	TIGIT bispecific (+ PD-1 inhibitor)	ANGEN1777	Solid tumors	IT	PD1/TIGIT
BMS	I	STING Agonist	BMS-986301	Advanced solid tumors	Other	STING
BMS	I	Anti-SIRPα	Anzurstobart, BMS-986351, CC-95251	Hematological tumors	IT	SIRPα
BMS	I	CD3xPSCA Bispecific	GEM2PSCA	Prostate cancer	IT	CD3/PSCA
BMS	I	Anti IL-8	BMS-986253	Advanced solid tumors	IT	IL8
BMS	I	AHR antagonist	IK-175, BAY2416964	Solid tumors	IT	AhR
BMS	I	Anti-CTLA4 NF Probody	BMS-986218	Advanced tumors	IT	CTLA4
BMS	I	AR-LDD	CC-94676	Prostate cancer	IT	AR
BMS	I	Anti-NKG2A	BMS-986315	Advanced solid tumors	IT	NKG2A
BMS	I	TGFβ Inhibitor	AVID200	Solid tumors	IT	TGFβ
BMS	I	IL-12 Fc	IL-12 Fc	Solid tumors	IT	IL12
BMS	I	Anti-CCR8	Anti-CCR8	Solid tumors	IT	CCR8
BMS	I	MAGE A4/8 TCE	MAGE A4/8 TCE	Solid tumors	IT	MAGEA4/8TCE
BMS	I	Anti-ILT4	Anti-ILT4	Solid tumors	IT	ILT4
AstraZeneca	I	AZD1390	ATM-inhibitor	Glioblastoma	TT	ATM
AstraZeneca	I	AZD2936	PD1/TIGIT	Solid tumors	IT	PD1/TIGIT
AstraZeneca	I	AZD7648	DNAPK	Solid tumors	TT	DNAPK
AstraZeneca	I	AZD7789	PD1/TIM3	Solid tumors, hematological	IT	PD1/TIM3
AstraZeneca	I	AZD8205	B7-H4 TOPli	Solid tumors	IT	B7H4
AstraZeneca	I	AZD8701	FOXP3	Solid tumors	IT	FOXP3
AstraZeneca	I	Imfinzi	PD-L1	Solid tumors	IT	PDL1
AstraZeneca	II	Imfinzi	PD-L1	Solid tumors	IT	PDL1
AstraZeneca	III	Imfinzi	PD-L1	Solid tumors	IT	PDL1
AstraZeneca	IV	Imfinzi	PD-L1	Solid tumors	IT	PDL1
AstraZeneca	I	Adavosertib	Wee1-inhibitor	Solid, ovarian, uterine	TT	Wee1
AstraZeneca	II	Adavosertib	Wee1-inhibitor	Solid, ovarian, uterine	TT	Wee1
AstraZeneca	I	IPH5201	CD39	Solid tumors	IT	CD39
AstraZeneca	I	MEDI1191	IL-12	Solid tumors	IT	IL12
AstraZeneca	I	MEDI5752	PD-1/CTLA-4	Advanced RCC	IT	PD1/CTLA4
AstraZeneca	I	MEDI9253	IL-12	Solid tumors	IT	IL12
AstraZeneca	I	Tagrisso	EGFR-inhibitor	Mutated EGFR NSCLC	TT	EGFR
AstraZeneca	II	AZD0171	Anti-LIF	Metatstatic PDAC	TT	LIF
AstraZeneca	II	AZD5305	PARP1Sel	Solid tumors	TT	PARP1
AstraZeneca	II	Camizestrant	Estrogen receptor	Oestrogen+ or HR+HER2- breast cancer	TT	Estrogen
AstraZeneca	III	Camizestrant	Estrogen receptor	Oestrogen+ or HR+HER2- breast cancer	TT	Estrogen
AstraZeneca	II	Capivasertib	AKT inhibitor	Prostate cancer	TT	AKT
AstraZeneca	III	Capivasertib	AKT inhibitor	Prostate cancer	TT	AKT
AstraZeneca	II	Ceralasertib	ATR inhibitor	Solid tumors	TT	ATR
AstraZeneca	II	MEDI5752	PD-1/CTLA4	Solid tumors	IT	PD1/CTLA4
AstraZeneca	II	Oleclumab	CD73	Metastatic pancreatic cancer, NSCLC	IT	CD73
AstraZeneca	IV	Oleclumab	CD73	Metastatic pancreatic cancer, NSCLC	IT	CD73
AstraZeneca	II	Savolitinib	MET inhibitor	EGFRm NSCLC	TT	MET
AstraZeneca	III	Palbociclib	CDK4/6 inhibitor	HR+/HER2- breast	TT	CDK4/CDK6
AstraZeneca	III	Fulvestrant	Estrogen	Breast	TT	Estrogen
AstraZeneca	III	Datopotamab deruxtecan	TROP-2	HR+/HER2- breast	IT	TROP2
AstraZeneca	III	Tremelimumab	CTLA-4	Various solid	IT	CTLA4
AstraZeneca	III	Monalizumab	NKG2a	HNSCC	IT	NKG2A
AstraZeneca	III	Enhertu	HER2	HER2+ breast	TT	HER2
Amgen	III	Bemarituzumab	FGFR2b	Gastric & gastroesophageal junction	TT	FGFR2B
Amgen	I	Bemarituzumab	FGFR2b	NSCLC	TT	FGFR2B
Amgen	III	Lumakras (sotorasib)	RAS-GTPase	Advanced CRC	TT	RASGTPase
Amgen	II	Lumakras (sotorasib)	RAS-GTPase	NSCLC	TT	RASGTPase
Amgen	II	Lumakras (sotorasib)	RAS-GTPase	Other tumors	TT	RASGTPase
Amgen	III	ABP 959 (eculizumab biosimilar)	Anti-C5	Investigational biosimilar	IT	C5
Amgen	II	Tarlatamab (AMG 757)	DLL-3	SCLC	IT	DLL3
Amgen	I	Tarlatamab (AMG 757)	DLL-3	Neuroendocrine prostate cancer	IT	DLL3
Amgen	I	Acapatamab (AMG 160)	PSMA	Prostate cancer	IT	PSMA
Amgen	I	Acapatamab (AMG 160)	PSMA	NSCLC	IT	PSMA
Amgen	I	AMG 119	DLL-3	SCLC	Other	DLL3
Amgen	I	AMG 193	PRMT-5 inhibitor	Solid tumors	TT	PRMT5
Amgen	I	AMG 199	MUC17/CD-3	MUC17+ Solid tumors	IT	CD3/MUC17
Amgen	I	AMG 256	PD-L1/IL21	Solid tumors	IT	PDL1/IL21
Amgen	I	AMG 340	PSMA	Prostate cancer	IT	PSMA
Amgen	I	AMG 404	PD-1	Solid tumors	IT	PD1
Amgen	I	AMG 509	●	Prostate cancer	IT	●
Amgen	I	AMG 650	KIF18A inhibitor	Solid tumors	TT	KIF18A
Amgen	I	AMG 651	EGFR	CRC	IT	EGFR
Sanofi	IV	Libtayo	PD-1	Cervical cancer	IT	PD1
Sanofi	IV	Libtayo	PD-1	NSCLC	IT	PD1
Sanofi	III	Libtayo	PD-1	cSCC	IT	PD1
Sanofi	III	Tusamitamab Ravtansine	CEACAM5	NSCLC	TT	CEACAM5
Sanofi	II	Tusamitamab Ravtansine	CEACAM5	Gastric cancer	TT	CEACAM5
Sanofi	II	Tusamitamab Ravtansine	CEACAM5	Solid tumors	TT	CEACAM5
Sanofi	II	Tusamitamab Ravtansine	CEACAM5	NSCLC	TT	CEACAM5
Sanofi	II	Tusamitamab Ravtansine	CEACAM5	NSCLC	TT	CEACAM5
Sanofi	III	Amcenestrant	Estrogen	Breast cancer	TT	Estrogen
Sanofi	III	Amcenestrant	Estrogen	Breast cancer	TT	Estrogen
Sanofi	II	SAR444245	Recombinant IL-2	Gastro-intestinal, lymphoma, HNSCC, NSCLC, mesothelioma, skin cancers	IT	IL2
Sanofi	II	SAR442720	SHP2-inhibitor	NSCLC	TT	SHP2
Sanofi	I	SAR442720	SHP2-inhibitor	Solid tumors	TT	SHP2
Sanofi	II	Alomfilimab	ICOS	Solid tumors	IT	ICOS
Sanofi	I	SAR445710	PD-L1/IL-15	Solid tumors	IT	PDL1/IL15
Sanofi	I	SAR444881	ILT-2	Solid tumors	IT	ILT2
Sanofi	I	SAR443216	CD3/CD28/Her2	Gastric cancer	IT	CD3/CD28/HER2
Sanofi	I	SAR441000	●	Solid tumors	Other	●
MSD	II	MK-0482	ILT-3	NSCLC	IT	ILT3
MSD	II	MK-1308 (quavonlimab)	CTLA4	NSCLC, RCC	IT	CTLA4
MSD	III	MK-1308 (quavonlimab)	CTLA4	NSCLC, RCC	IT	CTLA4
MSD	II	MK-1308A	CTLA4	CRC, Liver, SCLC, melanoma, advanced solid	IT	CTLA4
MSD	II	MK-2140 (zilovertamab vedotin)	ROR-1	Breast, hematological, NSCLC	IT	ROR1
MSD	II	MK-3475 (Pembrolizumab/ KEYTRUDA)	PD-1	Advanced solid tumors, NSCLC, biliary, CSC, gastric, HCC, mesothelioma, ovarian, prostate SCLC, cervical, endometrial, melanoma & others	IT	PD1
MSD	III	MK-3475 (Pembrolizumab/ KEYTRUDA)	PD-1	Advanced solid tumors, NSCLC, biliary, CSC, gastric, HCC, mesothelioma, ovarian, prostate SCLC, cervical, endometrial, melanoma & others	IT	PD1
MSD	IV	MK-3475 (Pembrolizumab/ KEYTRUDA)	PD-1	Advanced solid tumors, NSCLC, biliary, CSC, gastric, HCC, mesothelioma, ovarian, prostate SCLC, cervical, endometrial, melanoma & others	IT	PD1
MSD	II	MK-4280 (favezelimab)	LAG-3	Hematological, NSCLC, CRC	IT	LAG3
MSD	III	MK-4280 (favezelimab)	LAG-3	Hematological, NSCLC, CRC	IT	LAG3
MSD	II	MK-4280A	LAG-3	RCC, SCLC	IT	LAG3
MSD	II	MK-4830	ILT-4	NSCLC, RCC, SCLC	IT	ILT4
MSD	II	MK-5890	CD27	NSCLC, SCLC	IT	CD27
MSD	II	MK-6440 (ladiratuzumab vedotin)	LIV-1	Breast, oesophageal, gastric, HNSCC, melanoma, NSCLC, prostate, SCLC	IT	LIV1
MSD	II	MK-6482 (WELIREG)	HIF-2alfa	Biliary, CRC, HCC, pancreatic, certain VHL, RCC	TT	HIF2α
MSD	III	MK-6482 (WELIREG)	HIF-2alfa	Biliary, CRC, HCC, pancreatic, certain VHL, RCC	TT	HIF2α
MSD	II	MK-7119 (Tukysa)	HER2	Advanced solid, biliary, bladder, cervical, CRC, endometrial, gastric, NSCLC, breast	TT	HER2
MSD	III	MK-7119 (Tukysa)	HER2	Advanced solid, biliary, bladder, cervical, CRC, endometrial, gastric, NSCLC, breast	TT	HER2
MSD	II	MK-7339 (Olaparib)	PARP	Advanced solid, CRC, NSCLC, SCLC, breast, prostate, ovarian, pancreatic	TT	PARP1
MSD	III	MK-7339 (Olaparib)	PARP	Advanced solid, CRC, NSCLC, SCLC, breast, prostate, ovarian, pancreatic	TT	PARP1
MSD	IV	MK-7339 (Olaparib)	PARP	Advanced solid, CRC, NSCLC, SCLC, breast, prostate, ovarian, pancreatic	TT	PARP1
MSD	II	MK-7684	TIGIT	Melanoma	IT	TIGIT
MSD	II	MK-7684A	TIGIT	Biliary, breast, cervical, endometrial, esophageal, HCC, hematological, HNSCC, prostate, NSCLC	IT	TIGIT
MSD	III	MK-7684A	TIGIT	Biliary, breast, cervical, endometrial, esophageal, HCC, hematological, HNSCC, prostate, NSCLC	IT	TIGIT
MSD	II	MK-7902 (Lenvima)	VEGFR	Biliary, glioblastoma, pancreas, prostate, SCLC, CRC, Esophageal, gastric, HNSCC, melanoma, NSCLC, HCC, RCC & other	TT	VEGFR
MSD	III	MK-7902 (Lenvima)	VEGFR	Biliary, glioblastoma, pancreas, prostate, SCLC, CRC, Esophageal, gastric, HNSCC, melanoma, NSCLC, HCC, RCC & other	TT	VEGFR
MSD	IV	MK-7902 (Lenvima)	VEGFR	Biliary, glioblastoma, pancreas, prostate, SCLC, CRC, Esophageal, gastric, HNSCC, melanoma, NSCLC, HCC, RCC & other	TT	VEGFR
Pfizer	III	Ibrance (palbocilib)	CDK 4,6 kinase inhibitor	ER+/HER2+ metastatic breast cancer (PATINA)	TT	CDK4/CDK6
Pfizer	III	Sansanlimab (PF-06801591) + Bacillus Calmette-Guerin (BCG) + Xtandi	Anti-PD-1	Non-Muscle-Invasive Bladder cancer	IT	PD1
Pfizer	III	Talzenna (talazoparib)	PARP inhibitor	1L Metastatic Castration Resistant Prostate Cancer + DDR-deficient metastatic castration sensitive prostate cancer	TT	PARP1
Pfizer	III	Xtandi (enzalutamide)	Androgen receptor inhibitor	Non-metastatic High-Risk Castration Sensitive Prostate Cancer	TT	Androgen
Pfizer	III	Braftovi (encoragfinib) + Erbitux (cetuximab)	BRAF kinase inhibitor + anti EGFR	1L BRAF-mutant Metastatic CRC	TT	EGFR/BRAF
Pfizer	III	Braftovi (encoragfinib) + Mektovi (binimetinib) + Keytruda (pembrolizumab)	BRAF kinase inhibitor + MEK inhibitor + anti PD-1	BRAF-mutant Metastatic or Unresectable Locally Advanced Melanoma	TT	PD1/BRAF/MEK
Pfizer	III	Elranatamab	BCMA-CD3 bispecific antibody	Multiple Myeloma Double-Class Exposed (Biologic)	IT	CD3/BCMA
Pfizer	III	Elranatamab	BCMA-CD3 bispecific antibody	Newly Diagnosed Multiple Myeloma (Biologic)	IT	CD3/BCMA
Pfizer	II	Braftovi (encoragfinib) + Mektovi (binimetinib)	BRAF kinase inhibitor + MEK inhibitor	1L/2L BRAF-mutant Metastatic Non-SCLC	TT	BRAF/MEK
Pfizer	II	ARV-471	ER-targeting PROTAC® protein degrader	ER+/HER2- metastatic breast cancer	TT	Estrogen
Pfizer	II	Elranatamab	BCMA-CD3 bispecific antibody	Multiple Myeloma Triple-Class Refractory (Biologic)	IT	CD3/BCMA
Pfizer	II	PF-07901801 (TTI-622)	CD47-SIRPα Fusion Protein	Hematological malignancies (Biologic)	IT	SIRPα/CD47
Pfizer	II	Ibrance + ARV-471	CDK 4,6 kinase inhibitor ER-targeting PROTAC® protein degrader	ER+/HER2- metastatic breast cancer	TT	CDK4/CDK6/Estrogen
Pfizer	I	PF-06647020	PTK7 Targeted Cytotoxicity	NSCLC (Biologic)	TT	PTK7
Pfizer	I	PF-06821497	EZH2 inhibitor	Prostate Cancer	TT	EZH2
Pfizer	I	PF-06873600	CDK 2,4,6 Inhibitor	Metastatic breast cancer	TT	CDK2/CDK4/CDK6
Pfizer	I	PF-07062119	GUCY2c CD3 Bispecific Antibody	Advanced/Metastatic Gastrointestinal Cancer (Biologic)	IT	CD3/GUCY2c
Pfizer	I	PF-06940434	Integrin alpha-V/beta-8 Antagonist	Solid tumors	TT	IntegrinαV/β8
Pfizer	I	PF-07209960	interleukin 15 (IL15) Activator	Solid tumors	IT	IL15
Pfizer	I	PF-07220060	CDK4 Inhibitor	Metastatic breast cancer	TT	CDK4
Pfizer	I	PF-07265807	AXL/MERTK Inhibitor	Solid tumors	IT	AXL/MERTK
Pfizer	I	PF-07104091	CDK2 Inhibitor	Metastatic breast cancer	IT	CDK2
Pfizer	I	PF-07248144	KAT6A Epigenetic modifier	Metastatic breast cancer	Other	KAT6A
Pfizer	I	PF-07284890	BRAF BP kinase Inhibitor	Melanoma	TT	BRAF
Pfizer	I	PF-07284892	SHP2 tyrosine phosphatase Inhibitor	Cancer	TT	SHP2
Pfizer	I	PF-07257876	CD47xPDL1 Bispecific	NSCLC (Biologic)	IT	PDL1/CD47
Pfizer	I	PF-07263689	OBIR-2 Therapeutic Vaccine	Solid tumors	Other	OBIR2
Pfizer	I	PF-07260437	B7H4-CD3 Bispecific	Metastatic breast cancer (biologic)	IT	CD3/B7H4
Pfizer	I	PF-07265028	HPK1 Inhibitor	Solid tumors	IT	HPK1
Pfizer	I	PF-07104091 + PF-07220060	CDK2 + CDK4 inhibitors	Metastatic breast cancer	TT	CDK2/CDK4
Pfizer	I	PF-07104091 + Ibrance	CDK2 + CDK4/6 inhibitors	Metastatic breast cancer	TT	CDK2/CDK4/CDK6
Novartis	III	Lutathera® (AAA601)	Radioligand therapy target SSTR	Solid tumors (Gastroenteropancreatic neuroendocrine tumors, 1L in G2/3 tumors)	Other	SSTR
Novartis	II	Lutathera® (AAA601)	Radioligand therapy target SSTR	Glioblastoma	Other	SSTR
Novartis	I	177Lu-NeoB (AAA603)	Radioligand therapy target GRPR	Solid tumors (Multiple)	Other	GRPR
Novartis	III	Pluvicto® (AAA617)	Radioligand therapy target PSMA	Solid tumors (Metastatic castration-resistant prostate cancer (mCRPC) pre-taxane)	Other	PSMA
Novartis	III	Canakinumab (ACZ885)	IL-1b inhibitor (Anti-interleukin-1ß monoclonal antibody)	Solid tumors (Adjuvant NSCLC)	IT	IL1β
Novartis	I	Ac-PSMA-617 (AAA817)	Radioligand therapy target PSMA	Metastatic castration-resistant prostate cancer	Other	PSMA
Novartis	I	ADPT01	●	CRC (combo)	●	●
Novartis	III	Piqray® (BYL719)	P13K-alpha inhibitor	Triple negative breast cancer (TNBC)	TT	PI3K
Novartis	III	Piqray® (BYL719)	P13K-alpha inhibitor	Human epidermal growth factor receptor 2-positive(HER2+) advanced breast cancer	TT	PI3K
Novartis	III	Piqray® (BYL719)	P13K-alpha inhibitor	Ovarian cancer	TT	PI3K
Novartis	I	DFF332	HIF2A inhibitor	RCC	TT	HIF2α
Novartis	I	DKY709 + spartalizumab	Novel immunomodulatory agent	Cancers (solid tumors)	IT	●
Novartis	II	DRB436 (Tafinlar® + Mekinist®)	BRAF inhibitor + MEK inhibitor	LGG/HGG (pediatrics)	TT	BRAF/MEK
Novartis	I	IAG933	●	Mesothelioma	●	●
Novartis	III	JDQ443	KRAS inhibitor	2/3L NSCLC	TT	KRAS
Novartis	I	JDQ443	KRAS inhibitor	KRAS G12C mutated solid tumors	TT	KRAS
Novartis	II	JDQ443	KRAS inhibitor	NSCLC combo	TT	KRAS
Novartis	I	KAZ954	●	Solid tumors	●	●
Novartis	III	LEE011 (Kisqali®)	CDK4/6 inhibitor	Hormone receptor-positive, HER2-negative breast cancer (HR+, HER2- BC) (adjuvant)	TT	CDK4/CDK6
Novartis	II	NIR178	Ad2AR Inhibitor, PD1 Inhibitor (Anti-PD-1 monoclonal antibody)	Cancer (solid tumors)	IT	PD1/AD2AR
Novartis	II	NIS793 (+spartalizumab)	TGFB1 inhibitor	Metastatic CRC (combo)	IT	TGFβ
Novartis	I	NIZ985 + spartalizumab	IL-15 Agonist	Solid tumors	IT	IL15
Novartis	I	NZV930 + spartalizumab + NIR178	CD73 Agonist	Solid tumors	IT	CD73
Novartis	I	TNO155	SHP2 inhibitor	Solid tumors (combo)	TT	SHP2
Novartis	II	TNO155	SHP2 inhibitor	Solid tumors (single agent)	TT	SHP2
Novartis	III	VDT482 (tislelizumab)	PD1 Inhibitor (Anti-PD-1 monoclonal antibody)	1L SCLC + Adj/Neo adj. NSCLC + 1L Urothelial Cell Carcinoma + 1L Nasopharyngeal Carcinoma + 1L HCC + 1L Gastric cancer + 1L (Localized) ESCC + NSCLC + 2L ESCC	IT	PD1
Novartis	I	VPM087	IL1B Antagonist (Interleukin-1 beta neutralization monoclonal antibody)	1L CRC	IT	IL1β
Novartis	I	WNT974 + spartalizumab	Porcupine inhibitor	Solid tumors	TT	Porcupine
J & J	IV	Niraparib	PARP inhibitor	1L Metastatic prostate cancer	TT	PARP1
J & J	IV	Balversa (erdafitinib)	FGFR inhibitor	Bladder (Urothelial) cancer + Non muscle invasive bladder cancer	TT	FGFR
J & J	III	amivantamab / lazertinib	EGFR	2L NSCLC	TT	EGFR
J & J	III	TAR200 - (RIS/gemcitabine plus cetrelimab)	Gemcitabine-releasing intravesical system	Non-muscle invasive bladder cancer	Other	●
J & J	III	Erleada (apalutamide)	onsteroidal antiandrogen (NSAA) medication	High risk porostate cancer + Localized prostate cancer	Other	Androgen
J & J	III	RYBREVANT (amivantamab)	EGFR-MET bispecific antibody	Frontline NSCLC in combination with chemitherapy	IT	EGFR/MET
J & J	I	JNJ8343	Anti-KLK-CD3 bispecific antibody	Prostate Cancer	IT	CD3/KLK
J & J	I	JNJ6358	bispecific antibody binding to CD3 on T cells and human leukocyte antigen G (HLA-G) on cancer cells	Solid tumors	IT	CD3/HLAG
J & J	I	JNJ9414	KLK2 CAR-T Cells	Prostate Cancer	Other	KLK2
J & J	I	JNJ8902	●	Prostate Cancer	●	●
J & J	I	JNJ6420	radioimmunotherapy targeted to hK2 antigen	Prostate Cancer	Other	HK2
J & J	I	JNJ1330	JAK inhibitor	CRC	IT	JAK
Merck	II	TURKYSA (tucatinib) (MK-7119)	HER2 inhibitor	Breast cancer + Advanced solid tumors + bladder + NSCLC + Billary tract cancer + Cervical + Gastric	TT	HER2
Merck	II	Favezelimab + pembrolizumab (MK-4280A)	Anti LAG3 antibody	SCLC	IT	LAG3
Merck	II	V937	intratumoral Coxsackievirus A21	HNSCC + Cutaneous squamous cell carcinoma + Breast cancer	Other	●
Merck	II	Quavonlimab + pembrolizumab (MK 1308A)	Anti CTLA-4 antibody	Advanced solid tumors + CRC + HCC + Melanoma + SCLC	IT	CTLA4
Merck	II	Zilovertamab vedotin (MK-2140)	Zilovertamab vedotin (VLS-101, MK-2140)	Breast + Gastric + NSCLC + Ovarian + Pancreas + RCC	IT	ROR1
Merck	II	Ladiratuzumab vedotin (MK-6440)	Ladiratuzumab vedotin, also known as SGN-LIV1A and anti-LIV-1 ADC	Esophageal cancer + gastric cancer + HNSCC + NSCLC + Prostate cancer + SCLC + Melanoma	IT	LIV1
Merck	II	Vibostolimab + pembrolizumab (MK7684A)	Anti TIGIT therapy	Prostate Cancer + HCC + HNSCC	IT	TIGIT
Merck	II	MK4830	anti-ILT4 monoclonal antibody	Melanoma and CRC	TT	ILT4
Merck	II	Nemtabrutinib	Bruton's tyrosine kinase (BTK) inhibitor ARQ 531	●	TT	BTK
Merck	II	MK2870	DNA topoisomerase I inhibitor	Neoplasm malignant	TT	DNATOPO1
Merck	II	MK0482	ILT3	NSCLC	TT	ILT3
Merck	II	MK5684	Cytochrome 450 (non-steroidal inhibitor of CYP11A1)	Neoplasm malignant	TT	Cyt450
Merck	II	Miransertib (MK7075)	Akt inhibitor	Overgrowth syndrome	TT	AKT
Roche	I	RG6290	MAGE-A4 ImmTAC as a monotherapy and in combination with atezolizumab (Tecentriq)	Solid tumors	Other	MAGEA4
Roche	I	RG6526	ATR inhibitor	Solid tumors	TT	ATR
Roche	I	RG6323	IL15/IL15Ra-Fc	Solid tumors	IT	IL15
Roche	II	RG6180	mRNA-based personalized cancer vaccine	1L melanoma	Other	●
Roche	I	RG6114	PI3 kinase (PI3K) inhibitor	ER-positive and HER2-negative metastatic breast cancer	TT	PI3K
Roche	III	RG7446	PD-L1	Neoadjuvant HER2-positive breast cancer	IT	PDL1
Roche	III	RG7446	PD-L1	1L metastatic triple-negative breast cancer (TNBC) in combination with capecitabine or carboplatin / gemcitabine	IT	PDL1
Roche	I	RG6433	SHP-2 inhibitor	Solid tumors	TT	SHP2
Roche	Approved	RG7446	PD-L1	1L non-squamous and squamous NSCLC, PDL1-selected patients	IT	PDL1
Roche	Approved	RG6264	mAb designed to prevent HER2 dimerization	Early HER2-positive breast cancer	TT	HER2
Roche	I	RG6286	●	Locally advanced or metastatic CRC	●	●
Roche	III	RG7446	PD-L1	Advanced RCC after immune checkpoint inhibitor treatment	IT	PDL1
Roche	I	RG6171	selective estrogen receptor degrader (SERD)	ER-positive and HER2-negative metastatic breast cancer	TT	Estrogen
Roche	III	RG7446	PD-L1	2L NSCLC treatment in combination with cabozantinib	IT	PDL1
Roche	I	RG7827	FAP 4-1BBL FP, T-cell stimulator	Solid tumors	IT	FAP4-1BBL
Roche	III	RG7440	pan-Akt inhibitor	1L Castration-resistant prostate cancer	TT	AKT
Roche	I	RG6330	KRAS G12C	Metastatic solid tumors with KRAS G12C mutation	TT	KRAS
Roche	Approved	RG7853	ALK	first line ALK-positive (liquid biopsy) NSCLC	TT	ALK
Roche	I	RG6292	Anti-CD-25	Solid tumors	IT	CD25
Roche	II	RG6058	anti-TIGIT	Cervical cancer	IT	TIGIT
Roche	II	RG6058	anti-TIGIT	1L recurrent/metastatic PD-L1 positive HNSCC	IT	TIGIT
Roche	I	CHU	●	Solid tumors	●	●
Roche	III	RG7446	PD-L1	Maintenance 1L extensive stage-SCLC in combination with lurbinectedin	IT	PDL1
Roche	II	RG6139	PD1-LAG3 bispecific antibody	Solid tumors	IT	PD1/LAG3
Roche	III	RG7446	PD-L1	Adjuvant RCC	IT	PDL1
Roche	Approved	RG7446	PD-L1	1L HCC	IT	PDL1
Roche	I	RG6129	Bispecific Antibody targeting HLA-A2 restricted Mage-A4 epitope and CD3	Solid tumors	IT	CD3/MAGEA4
Roche	I	RG6344	BRAF inhibitor	Solid tumors	TT	BRAF
Roche	III	RG6171	SERD + Trastuzumab	ER-positive and HER2-positive 1L breast cancer	TT	Estrogen/HER2
Roche	I	RG6180	mRNA-based personalized cancer vaccine	Solid tumors	Other	●
Roche	III	RG6171	SERD	ER-positive metastatic breast cancer	TT	Estrogen
Roche	III	RG7446	PD-L1	1L Non-squamous NSCLC, combination with CT and pemetrexed	IT	PDL1
Roche	I	RG6279	PD1-IL2v	Solid tumors	IT	PD1/IL2
Roche	I	RG6189	FAP-CD40	Solid tumors	IT	CD40/FAP
Roche	I	CHU	CD137 Agonist	Solid tumors	IT	CD137
Roche	III	RG3502	Trastuzumab emtansine (T–DM1)	2L HER-2 positive PD-L1 positive metastatic breast cancer in combination with Tecentriq	Other	HER2
Roche	III	RG7446	PD-L1	Adjuvant HNSCC	IT	PDL1
Roche	I	CHU	RAS inhibitor	Solid tumors	TT	RAS
Roche	I	CHU	Glypican-3 X CD3	Solid tumors	IT	CD3/GPC3
Roche	I	RG6058	anti-TIGIT	Heme and solid tumors	IT	TIGIT
Roche	III	RG3502-10	trastuzumab emtansine	High risk patients with adjuvant HER2-positive breast cancer in combination with Tecentriq	Other	HER2
Roche	Approved	RG3502	trastuzumab emtansine	Adjuvant HER2-positive breast cancer	Other	HER2
Roche	I	RG6392	●	Cancer	●	●
Roche	III	RG6171	SERD	Adjuvant ER + breast cancer	TT	Estrogen
Roche	I	RG6156	EGFRvIII X CD3	Glioblastoma	IT	CD3/EGFR
Roche	I	RG7446	PD-L1	Maintenance 1L extensive stage-SCLC	IT	PDL1
Roche	III	RG6058	anti-TIGIT	1L Stage III unresectable NSCLC	IT	TIGIT
Roche	I	SQZ	SQZ-PBMC-HPV vaccine	Solid tumors	Other	-
Roche	I	RG6185 (Belvarafinib)	pan-RAF inhibitor	Solid tumors	TT	RAF
Roche	I	RG6194	HER2 x CD3	Metastatic HER2-positive cancers	IT	CD3/HER2
Roche	I	RG7446	PD-L1 antibody	Solid tumors (MORPHEUS platform)	IT	PDL1
Roche	III	RG7446	PD-L1 antibody	1L metastatic urothelial carcinoma	IT	PDL1
Roche	I	RG6264 (Pertuzumab)	HER2	HER2-positive breast cancer	IT	HER2
Roche	Approved	RG6268	TRK inhibitor	NSCLC positive for ROS1 activating rearrangements	TT	TRK
Roche	III	RG6058-11	anti-TIGIT	1L Esophageal cancer	IT	TIGIT
Roche	Approved	RG6396	Tyrosine kinase inhibitor	RET fusion-positive NSCLC	TT	TKI
Roche	III	RG6058	anti-TIGIT	Locally advanced esophageal cancer	IT	TIGIT
Roche	Approved	RG7828	Anti-CD20/CD3	3L Follicular Lymphoma	IT	CD3/CD20
Roche	I	RG6026 (Glofitamab)	CD20- × CD3- Targeting bispecific antibody	Relapsed or refractory non-Hodgkin's lymphoma (NHL)	IT	CD3/CD20
Roche	IV	RG7446	PD-L1 antibody	Neoadjuvant triple-negative breast cancer	IT	PDL1
Roche	II	RG6058-10	anti-TIGIT	Neoadjuvant and adjuvant NSCLC	IT	TIGIT
Roche	I	CHU (Codrituzumab)	Anti-GPC3 (Glypican-3)	HCC	TT	GPC3
Roche	I	RG6440 (TGF-B)	TGF-B	Solid tumors	IT	TGFβ
Roche	III	RG7446	PD-L1 antibody	Adjuvant HCC	IT	PDL1
Roche	Approved	RG6396 (Pralsetinib)	Tyrosine kinase inhibitor	RET positive thyroid cancer	TT	TKI
Roche	III	RG7828 (Mosunetuzemab)	CD20 × CD3 T-cell-engaging bispecific monoclonal antibod	2L+ SCT ineligible diffuse large B cell lymphoma	IT	CD3/CD20
Roche	III	RG7446	PD-L1 antibody	NSCLC subcutaneous formulation	IT	PDL1
Roche	III	RG7853 (Alectinib)	ALK	Adjuvant ALK-positive NSCLC	TT	ALK
Roche	III	RG7446-42	PD-L1 antibody	ctDNA+ high risk muscle-invasive bladder cancer	IT	PDL1
Roche	III	RG6058 (Tiragolumab)	anti-TIGIT	1L NSCLC TPS>50%	IT	TIGIT
Roche	I	RG7802 (Cibisatamab)	(CEA-TCB), a T cell bispecific antibody	Solid tumors	IT	CEA/TCB
Roche	Approved	RG6268 (Entrectinib)	TRK inhibitor	Solid tumors positive for NTRK1 activating rearrangements	TT	TRK
Roche	III	RG7446	PD-L1 antibody	Adjuvant triple-negative breast cancer combined with paclitaxel	IT	PDL1
Roche	Approved	RG7446 (Atezolizumab)	PD-L1 antibody	Adjuvant NSCLC	IT	PDL1
Roche	III	RG6058 (Tiragolumab)	PD-L1 antibody	1L NSCLC	IT	PDL1
GSK	III	GSK3985771	Poly (ADP-ribose) polymerase (PARP) 1/2 inhibitor	1L Maintenance ovarian cancer combination with Jemperli (dostarlimab)	TT	PARP
GSK	III	GSK3985771	Poly (ADP-ribose) polymerase (PARP) 1/2 inhibitor	1L maintenance NSCLC combination with pembrolizumab	TT	PARP
GSK	III	GSK3985771	Poly (ADP-ribose) polymerase (PARP) 1/2 inhibitor	Pre-metastatic, select biomarker population breast cancer	TT	PARP
GSK	III	GSK4057190 (TSR-042)	Anti-Programmed Cell Death protein 1 receptor (PD-1) antibody	1L Endometrial cancer	IT	PD1
GSK	III	GSK4057190 (TSR-042)	Anti-Programmed Cell Death protein 1 receptor (PD-1) antibody	1L Endometrial cancer combination with niraparib	IT	PD1
GSK	II	GSK3377794	Engineered TCR T-cells targeting NY-ESO-1	2L+ Synovial sarcoma and myxoid/round cell liposarcoma	Other	NY-ESO1
GSK	II	GSK3377794	Engineered TCR T-cells targeting NY-ESO-1	2L NSCLC	Other	NY-ESO1
GSK	II	GSK4057190 (TSR-042)	Anti-Programmed Cell Death protein 1 receptor (PD-1) antibody	NSCLC	IT	PD1
GSK	II	GSK4069889 (TSR-022)	Anti-T-cell immunoglobulin and mucin domain-3 (TIM-3) antibody	NSCLC combination with Jemperli (dostarlimab) and docetaxel	IT	TIM3
GSK	I	GSK3745417	STING cytosolic DNA pathway agonist	Cancer	IT	STING
GSK	I	GSK3845097	Engineered TCR T-cells, co-expressing the dnTGF-βRII cell surface receptor, targeting NY-ESO-1	Cancer	Other	NY-ESO1
GSK	I	GSK3901961	Engineered TCR T-cells, co-expressing the CD8a cell surface receptor, targeting NY-ESO-1	Cancer	Other	NY-ESO1
GSK	I	GSK4074386 (TSR-033)	Anti-lymphocyte activation gene-3 (LAG-3) antibody	Cancer	IT	LAG3
GSK	I	GSK4362676	methionine adenosyltransferase 2A (MAT2A) inhibitor	Cancer	TT	MAT2A
GSK	I	GSK4428859 (EOS884448)	anti-TIGIT	Cancer	IT	TIGIT
GSK	I	GSK6097608	anti-CD96	Cancer	IT	CD96
GSK	I	GSK4381562	anti-PVRIG	Cancer	IT	PVRIG
AbbVie	I	ABBV-151	GARP-TGF-β1 mAb inhibitor	Solid tumors	IT	GARP/TGFβ
AbbVie	I	ABBV-181	PD-1 mAb	Solid tumors	IT	PD1
AbbVie	I	ABBV-368	agonistic anti-OX40 mAb	Solid tumors	IT	OX40
AbbVie	I	ABBV-400	cMet ADC	NSCLC & gastro-oesophageal	TT	cMET
AbbVie	I	ABBV-621	TRAIL-receptor agonist	Solid & hematological cancer	IT	TRAIL
AbbVie	I	ABBV-637	EGFR	Solid tumors	TT	EGFR
AbbVie	I	ABBV-647	PTK-7 ADC	Solid tumors	TT	PTK7
AbbVie	I	ABBV-927	Agonistic anti-CD-40 mAb	Solid tumors	IT	CD40
AbbVie	I	ABBV-CLS-484	PTPN2	Locally advanced or metastatic tumors	IT	PTPN2
AbbVie	I	ABBV-CLS-579	PTPN2	Locally advanced or metastatic tumors	IT	PTPN2
AbbVie	II	ABBV-CX-2029	anti-CD70 probody drug conjugate	Solid & hematological	TT	CD70
AbbVie	I	CCW-702	CD3-PSMA immunotherapy	Castration-resistant prostate cancer	IT	CD3/PSMA
AbbVie	I	JAB-3312	SHP2 small molecule	Solid tumors	TT	SHP2
AbbVie	III	ABBV-399 (Telisotuzumab vedotin)	cMet ADC	NSCLC	TT	cMET
AbbVie	I	TTX-030	CD39 inhibitory mAb	Solid tumors	IT	CD39
AbbVie	III	Veliparib	PARP-inhibitor	Breast & Ovarian cancer	TT	PARP
